# Supplementary material for: Discovery of Novel Imidazothiazole-Based Hydroxamic Acid Derivatives as Potent Indoleamine 2,3-Dioxygenase 1 and Histone Deacetylase 6 Dual Inhibitors
Source: Molecules. 2025 Jun 7;30(12):2508. doi: 10.3390/molecules30122508 (PMC12195740; doi:10.3390/molecules30122508)
Supplement: Supplementary file 1 [file molecules-30-02508-s001.zip]

Archive with 1 entries (1 files):
- molecules-3655143-supplementary.pdf
